# Supplementary material for: A Multi-Gene Signature of Non-Muscle-Invasive Bladder Cancer Identifies Patients Who Respond to Immunotherapies Including Bacillus Calmette–Guérin and Immune Checkpoint Inhibitors
Source: Int J Mol Sci. 2024 Mar 28;25(7):3800. doi: 10.3390/ijms25073800 (PMC11012101; doi:10.3390/ijms25073800)
Supplement: Supplementary file 1 [file ijms-25-03800-s001.zip]

Archive with 1 entries (1 files):
- ijms-2925111-supplementary.pdf
